# Supplementary material for: The Laccase Gene Family Mediate Multi-Perspective Trade-Offs during Tea Plant (Camellia sinensis) Development and Defense Processes
Source: Int J Mol Sci. 2021 Nov 21;22(22):12554. doi: 10.3390/ijms222212554 (PMC8618718; doi:10.3390/ijms222212554)
Supplement: Supplementary file 1 [file ijms-22-12554-s001.zip]

Archive with 1 entries (1 files):
- 1414730-supplementary.pdf
